# Supplementary material for: A non-invasive far-red light-induced split-Cre recombinase system for controllable genome engineering in mice
Source: Nat Commun. 2020 Jul 24;11:3708. doi: 10.1038/s41467-020-17530-9 (PMC7381682; doi:10.1038/s41467-020-17530-9)
Supplement: Supplementary file 4 — Source Data [file 41467_2020_17530_MOESM4_ESM.xlsx]

## Sheet: Figure 1
Figure 1e
		SEAP production [U/L]
	[CreN59:CreC60=1:1]/ ng	Dark			Illumination
	5	2.49096	2.49096	2.8248	61.0052	68.7454	62.7876
	10	6.11184	6.24024	7.39584	165.533	171.876	154.44
	30	38.6227	37.955	43.2708	306.748	294.935	285.433
	50	77.04	82.0219	85.2833	300.199	272.208	283.636
	100	215.198	197.89	199.816	307.597	321.593	305.183
Figure 1f		SEAP production [U/L]
	Linker	Dark			Illumination
	L1/L1	10.272	8.37168	9.4018	37.5698	24.396	34.3258
	L2/L2	3.5952	3.23568	3.7674	29.455	23.2585	28.1394
	L3/L3	28.0169	30.739	29.2937	51.7195	63.6607	63.6724
	L4/L4	62.274	64.919	69.0691	336.121	375.955	339.879
	L5/L5	1.12992	0.95016	1.0578	22.3673	14.7146	20.4896
	L6/L6	0.87312	0.642	0.8637	18.6694	15.331	18.0429
	L7/L7	0.95016	1.284	1.1246	36.9792	52.5926	49.6738
	L8/L8	1.64352	2.3112	2.1846	8.24328	9.60432	9.4384
	L9/L9	4.32554	4.38495	4.0895	217.842	215.445	219.295
	L10/L10	10.9764	11.0717	10.6598	234.587	192.215	224.241
	L11/L11	8.46706	8.17358	8.1872	214.223	191.162	212.577

## Sheet: Figure 2
Figure 2a
		Dark			Illumination
	EGFP positive cell (%)	3.46	2.83	1.37	24.7	22.9	22.8
	median fluorescence	89.5	88.2	71.6	574	725	609
	Weighted EGFP (fluorescence units)	309.67	249.606	98.092	14177.8	16602.5	13885.2
	Weighted EGFP is the value of the percentage of gated cells multiplied by their median fluorescence
Figure 2b		Dark			Illumination
	Luciferase activity (a.u.)	894	902	890	54736	54975	54924
Figure 2c	Illumination intensity (mW cm-2)	SEAP production [U/L]
	0	3.64656	3.56952	3.49485
	0.1	36.8084	34.6241	39.6283
	0.25	54.9894	53.3202	59.1268
	0.5	89.3018	85.704	90.7168
	0.75	110.45	118.136	120.894
	1	153.078	148.486	165.307
	1.5	198.446	212.602	199.454
	2	333.663	289.736	296.59
	3	357.089	354.944	351.542
	4	428.66	399.151	411.552
	5	441.769	430.825	431.008
Figure 2d	Illumination time (hours)	SEAP production [U/L]
	0	8.52576	6.80887	7.42347
	0.1	19.4398	15.3053	19.2298
	0.25	21.6996	19.7736	22.2835
	0.5	29.0184	29.2752	32.2636
	1	66.126	66.6653	73.4136
	2	116.33	103.336	120.547
	4	197.399	200.348	200.97
	6	253.881	220.848	262.101
	12	305.005	288.694	311.034
	24	341.591	362.639	375.133
	48	385.27	347.497	463.571
	72	489.476	517.812	528.7
	96	660.618	694.772	654.326
	120	678.084	668.927	712.466
Figure 2E		SEAP production [U/L]
	mammalian cell lines	Dark			Illumination
	HeLa	16.3251	15.0925	16.2797	52.5339	46.8623	54.6679
	hMSC-TERT	2.8248	2.71474	3.04675	68.2863	63.0255	72.2215
	Hana3A	4.07945	3.90336	4.29055	98.2511	96.05	106.866
	HEK-293T	4.32554	4.38495	4.19077	190.842	195.445	189.687

## Sheet: Figure 3
Figure 3b
Figure 3c
	Group name	Control		CRY2-Cre		PA-Cre		FISC system
		Dark	FRL	Dark	BL	Dark	BL	Dark	FRL
	Avg Radiance (p sec-1 cm-2 sr-1)	270	363	623	2110	676	727	816	42200
		520	990	743	1610	1010	4400	660	40500
		830	281	798	1600	843	1790	848	44900
				313	1690	600	1090	901	47900
				242	1570	456	8210

## Sheet: Figure 4
	Figure 4d
	Figure 4e
		Dark			Illumination
	Epi-fluorescence (total counts)	39266.7	30366.7	79066.7	1053867	534767	1046867
	Figure 4f
	Figure 4g
		Dark			Illumination
	Epi-fluorescence (total counts)	1075000	1680000	1686000	22770000	40030000	27660000
	Figure 4h
		Dark			Illumination
	Tdtomato mRNA expression (relative to Dark)	0.650375	1.30833	1.17522	3.4781	7.73546	3.73008
	Figure 4i

## Sheet: Sup Fig 1
	Dark			Illumination
SEAP production [U/L]	309.974	321.951	304.565	190.54	197.383	191.494

## Sheet: Sup Fig 2
Supplementary Figure 2a
		SEAP production [U/L]
	PFRLa (ng)	Dark			Illumination
	5	306.362	311.076	329.551	176.935	165.636	182.449
	10	360.162	356.68	344.266	196.945	185.636	202.394
	30	375.955	383.724	397.812	220.411	206.75	227.237
	50	385.714	373.387	397.204	242.291	214.916	236.575
	100	475.05	455.05	421.236	322.36	312.36	333.26
Supplementary Figure 2b
		SEAP production [U/L]
	PFRLc (ng)	Dark			Illumination
	5	440.4	450.672	442.536	387.785	382.221	386.003
	10	441.451	504.502	462.977	370.357	422.915	400.636
	30	866.341	882.673	870.507	364.57	440.014	452.292
	50	893.15	895.924	893.537	393.657	502.82	498.238
	100	800.6	814.57	810.585	526.33	641.384	573.857
Supplementary Figure 2c
		SEAP production [U/L]
	PFRLd (ng)	Dark			Illumination
	5	7.7896	8.16624	7.86624	40.1293	39.7698	40.7698
	10	13.405	12.3093	13.3093	61.8888	58.499	59.499
	30	45.0941	45.1454	45.0454	109.585	96.7965	98.7965
	50	85.4973	80.5325	82.5325	127.63	123.076	125.076
	100	178.288	163.993	173.993	188.525	177.5	179.5

## Sheet: Sup Fig 3
Supplementary Figure 3a									Supplementary Figure 3b
		SEAP production [U/L]								SEAP production [U/L]
	Linker	Dark			Illumination				Linker	Dark			Illumination
	L1/L2	1.18128	1.07856	1.1419	20.3129	16.4095	19.9545		L3/L1	153.798	174.752	170.326	402.769	422.272	413.728
	L1/L3	87.5945	91.0613	90.2668	392.682	382.632	386.225		L3/L2	3.4668	4.26288	4.0526	84.6156	88.8785	85.8172
	L1/L4	146.299	143.038	149.277	309.701	273.749	280.927		L3/L4	221.824	251.536	230.875	412.582	422.563	419.28
	L2/L1	10.0409	8.42304	9.2576	90.599	73.3164	80.5483		L4/L1	40.6001	48.7406	45.7566	225.727	262.064	248.254
	L2/L3	29.7374	26.7329	27.1892	158.497	138.312	143.845		L4/L2	1.07856	1.23264	1.2106	20.1845	26.0909	25.1538
	L2/L4	33.5528	31.381	30.2457	148.284	144.776	141.803		L4/L3	71.7573	87.0259	82.3715	243.19	275.161	265.429
Supplementary Figure 3c									Supplementary Figure 3d
		SEAP production [U/L]								SEAP production [U/L]
	Linker	Dark			Illumination				Linker	Dark			Illumination
	L5/L6	2.38824	0.97584	0.95016	2.72208	2.54232	2.46528		L6/L5	2.33688	2.15712	2.3258	16.615	13.405	16.5149
	L5/L7	2.0544	2.13144	2.00304	6.26288	6.13448	6.39128		L6/L7	2.23416	2.46528	2.3693	12.0182	11.6844	13.0226
	L5/L8	1.95168	2.41392	2.0544	15.8807	16.7538	16.9593		L6/L8	2.25984	2.20848	2.2736	33.5894	25.7827	32.6989
	L5/L9	4.82784	4.41696	4.18584	54.4112	49.7013	49.881		L6/L9	2.64504	2.00304	2.5449	68.5142	67.6154	69.8674
	L5/L10	3.41544	3.67224	3.56952	64.0622	67.3235	65.8598		L6/L10	2.61936	2.6964	2.6698	59.6546	56.6501	59.9736
	L5/L11	4.18584	4.13448	3.87768	40.621	40.7238	46.245		L6/L11	2.41392	2.92752	2.8372	27.2465	27.9912	28.0817
Supplementary Figure 3e									Supplementary Figure 3f
		SEAP production [U/L]								SEAP production [U/L]
	Linker	Dark			Illumination				Linker	Dark			Illumination
	L7/L5	2.95687	2.79545	2.5232	64.2734	49.5551	58.7906		L8/L5	2.568	2.67072	2.7182	20.621	21.3658	21.0192
	L7/L6	3.62455	3.36775	3.5238	93.7173	84.4799	96.9642		L8/L6	2.568	2.33688	2.4679	87.3377	71.9297	85.8574
	L7/L8	3.66857	3.61721	3.3972	142.663	109.654	111.545		L8/L7	2.25984	2.49096	2.3614	85.1806	76.0642	78.2668
	L7/L9	5.7083	5.23872	5.4622	219.538	193.011	217.735		L8/L9	3.62088	3.97888	3.7184	176.447	167.459	169.149
	L7/L10	4.88654	4.46832	4.8339	188.825	186.514	185.038		L8/L10	2.38824	2.61936	2.5742	76.7832	96.4541	95.3814
	L7/L11	5.23138	5.79634	5.3859	194.783	195.656	194.864		L8/L11	2.02872	2.28552	2.2384	5.18736	6.26592	6.1904
Supplementary Figure 3g									Supplementary Figure 3h
		SEAP production [U/L]								SEAP production [U/L]
	Linker	Dark			Illumination				Linker	Dark			Illumination
	L9/L5	2.75143	3.15497	3.0245	52.3725	64.9557	60.3533		L10/L5	2.74226	2.89817	2.5344	85.5511	75.1599	78.8369
	L9/L6	2.83214	2.8835	2.9582	57.0463	75.7193	73.1028		L10/L6	2.78811	2.99906	2.8329	101.28	83.0473	91.3686
	L9/L7	3.08894	3.40443	3.27055	64.6916	77.3188	68.5107		L10/L7	2.76977	2.889	2.60152	100.014	99.4641	99.474
	L9/L8	3.40443	3.60254	3.52345	101.304	109.448	105.659		L10/L8	3.21	3.11829	3.1428	122.044	123.512	121.404
	L9/L10	4.43897	4.64074	4.37827	209.446	189.199	209.025		L10/L9	4.40229	4.58571	4.39048	155.544	167.511	167.667
	L9/L11	3.38426	3.20083	3.1739	115.23	95.7314	106.087		L10/L11	3.66857	4.59489	3.85903	123.86	139.846	135.36
Supplementary Figure 3i
		SEAP production [U/L]
	Linker	Dark			Illumination
	L11/L5	2.08008	2.28552	2.2426	6.1632	7.29312	6.9235
	L11/L6	2.36256	2.33688	2.2596	2.10576	10.4774	8.2078
	L11/L7	2.49096	2.61936	2.78766	12.2494	15.2539	15.0438
	L11/L8	2.74776	2.87616	2.6328	21.9307	24.0365	22.1346
	L11/L9	4.69944	4.95624	4.6353	230.221	229.451	222.431
	L11/L10	3.56952	4.03176	4.0183	175.317	201.691	197.446

## Sheet: Sup Fig 4
Supplementary Figure 4b
		SEAP production [U/L]
	loxP mutants	Dark			Illumination
	loxP	4.56585	4.55118	4.61437	183.245	178.761	179.404
	lox2722	2.08375	1.86091	2.01457	105.505	103.6	110.508
	lox66	1.10057	0.990514	1.1501	25.1114	25.8267	28.016
	lox71	0.990514	0.836434	1.00452	33.3657	36.7224	38.5484
	lox72	0.601646	0.476914	0.593608	2.93486	2.78811	3.14763
	JTZ17	1.12258	1.15927	1.25502	5.75966	5.46617	6.1742
	JTZ17/JT15	0.645669	0.630994	0.702165	2.29286	2.93486	2.87524
	JT15	460.442	480.473	487.503	739.584	727.386	806.833

## Sheet: Sup Fig 5
Supplementary Figure 5c
	Dark			Illumination
EGFP positive cell (%)	3.46	2.83	3.64	24.7	22.9	22.8

## Sheet: Sup Fig 6
		SEAP production [U/L]
	Time (hours)	Dark			Illumination
	36	2.82947	3.10028	2.97188	148.401	147.198	181.327
	48	2.84348	3.25436	3.00456	213.933	202.132	205.575
	72	4.31424	4.22786	3.69558	260.175	268.187	278.459
	96	4.76014	4.61073	4.62707	276.992	278.063	279.809
	120	4.67843	4.99359	4.2302	275.649	311.438	268.996

[truncated: 6 more sheets: Sup Fig 7, Sup Fig 8, Sup Fig 9, Sup Fig 10, Sup Fig 11, Sup Fig 12]
